# Supplementary material for: Floral Roles in Hummingbirds‐Mediated Indirect Plant Interactions in Tropical Andean Communities
Source: Ecol Evol. 2025 Sep 30;15(10):e72200. doi: 10.1002/ece3.72200 (PMC12483984; doi:10.1002/ece3.72200)
Supplement: Supplementary file 1 — Data S1: Supporting Information. [file ECE3-15-e72200-s001.zip]

Archive with 15 entries (15 files):
- titles.docx
- ECE3_72200__author.rar
- Figure S1.pdf
- Figure S2.pdf
- Figure S3.pdf
- Figure S4.pdf
- Supporting Information.docx
- Table S1.pdf
- Table S2.pdf
- Table S3.pdf
- Table S4.pdf
- Table S5.pdf
- Table S6.pdf
- Table S7.pdf
- Table S8.pdf
